# Supplementary material for: Comparison of organ volumes and standardized uptake values in [18F]FDG‐PET/CT images using MOOSE and TotalSegmentator to segment CT images
Source: Med Phys. 2025 Sep 24;52(10):e70025. doi: 10.1002/mp.70025 (PMC12460933; doi:10.1002/mp.70025)
Supplement: Supplementary file 1 — Supporting information [file MP-52-0-s007.xlsx]

## Sheet: Feuil1
	Table S-1. Imaging protocol parameters.
	Scanner model	Manufacturer	Slice thickness	Pixel spacing	Reconstruction	Pitch	Feed/Rotation	CTDIvol	Tube Current	kVp
		name	(mm)	(mm)	method*		(mm)	(mGy)	(mA)
	Discovery 600	GE	3.27	[2.73; 2.73]	VPHDS	1.375	27.5	NA	154	100
	Discovery 610	GE	3.27	[2.73; 2.73]	VPHDS	0.936	18.6	NA	[30-179]	120
	Discovery 690	GE	3.27	[2.73; 2.73]	VPFXS, VPFX	1.375	55.0	NA	[29-227]	[120-140]
	Discovery 710	GE	3.27	[2.73; 2.73]	VPFXS, VPFX	1.375	27.5	NA	[59-273]	[120-140]
	Discovery IQ	GE	3.26	[2.73; 2.73]	VPHDS	1.375	27.5	NA	59	120
	Discovery LS	GE	4.25	[3.91; 3.91]	OSEM	NA	NA	NA	[120-200]	140
	Discovery MI	GE	2.79	[2.73; 2.73]	QCFX	1.375	55.0	NA	132	120
	Discovery STE	GE	3.27	[5.47; 5.47]	3D IR	1.750	17.5	NA	[113-119]	120
	Optima 560	GE	3.27	[2.73; 2.73]	VPHD	1.375	27.5	NA	82	120
	GEMINI TF TOF 16	Philips	4.00	[4.00; 4.00]	BLOB-OS-TF	NA	NA	[3.15-6.6]	[62-149]	120
	GEMINI TF TOF 64	Philips	2.00	[2.00; 2.00]	BLOB-OS-TF	NA	NA	5.09	145	120
	Ingenuity TF PET/CT	Philips	2.00	[2.00; 2.00]	BLOB-OS-TF	0.828	53.0	2.61	[66-110]	[100-120]
	Vereos PET/CT	Philips	2.00	[2.00; 2.00]	OSEM:i3s5:PSFI-Gau	[0.704-0.828]	[45.1-53.0]	[0.9-9.2]	[24-290]	[120-140]
	Biograph 20_mCT	SIEMENS	2.03	[4.07; 4.07]	PSF+TOF 3i21s	[1.000-1.500]	[15.3-28.8]	[2.16-12.91]	[89-354]	[120-140]
	Biograph 20_mCT	SIEMENS	5.00	[4.07; 4.07]	PSF+TOF 5i21s	0.800	15.3	3.79	83	120
	Biograph 40_mCT	SIEMENS	2.03	[4.07; 4.07]	PSF+TOF 2i21s	[0.800-1.400]	[15.3-26.8]	[3.64-8.00]	[53-380]	[100-140]
	Biograph 40_mCT	SIEMENS	5.00	[4.07; 4.07]	PSF+TOF 2i21s	1.400	26.8	[3.86-17.46]	[243-659]	[120-140]
	* non-EARL-compliant reconstructions.
