# Supplementary material for: Comparison of organ volumes and standardized uptake values in [18F]FDG‐PET/CT images using MOOSE and TotalSegmentator to segment CT images
Source: Med Phys. 2025 Sep 24;52(10):e70025. doi: 10.1002/mp.70025 (PMC12460933; doi:10.1002/mp.70025)
Supplement: Supplementary file 4 — Supporting information [file MP-52-0-s005.xlsx]

## Sheet: New_results_MOOSE_TSfast 
	Table S-4. Comparison of the differences between MOOSE and TotalSegmentator with fast option (∆X(p,i) = X(p,i)MOOSE - X(p,i)TS) and the Spearman correlation coefficients (rS) for the common volumes of interest (VOI) with TS= TotalSegmentator, X= feature, p=patient and i=VOI.
	VOI			Volume (mL)					SUVmax					SUVpeak					SUVmean
				mean ± sd(∆X)	range	rS	p		mean ± sd(∆X)	range	rS	p		mean ± sd(∆X)	range	rS	p		mean ± sd(∆X)	range	rS	p
	Adrenal glands			0 ± 1	-4 ; 6	0.94	<0.001		0.0 ± 0.3	-4.1 ; 1.2	0.97	0.21		NA	NA	NA	NA		0.00 ± 0.10	-0.5 ; 0.7	0.97	0.56
	Aorta			-11 ± 8	-59 ; 5	0.99	<0.0001		-0.4 ± 1.1	-10.5 ; 1.3	0.92	<0.0001		-0.1 ± 0.3	-2.4 ; 0.8	0.93	<0.0001		-0.01 ± 0.04	-0.1 ; 0.1	0.99	<0.001
	Atrium left			NA	NA	NA	NA		NA	NA	NA	NA		NA	NA	NA	NA		NA	NA	NA	NA
	Atrium right			NA	NA	NA	NA		NA	NA	NA	NA		NA	NA	NA	NA		NA	NA	NA	NA
	Bladder			-43 ± 51	-346 ; 56	0.66	<0.0001		-0.2 ± 1.3	-10.1 ; 5.9	1.00	<0.01		-0.1 ± 3.6	-22.3 ; 22.7	0.99	0.39		4.75 ± 5.98	-10.6 ; 45.9	0.77	<0.0001
	Brain			2 ± 30	-166 ; 200	0.96	0.07		0.0 ± 0.1	-1.7 ; 0.3	1.00	1.00		0.0 ± 0.2	-2.7 ; 0.3	1.00	0.40		0.01 ± 0.07	-0.2 ; 0.2	1.00	0.01
	Clavicles			2 ± 3	-9 ; 17	0.93	<0.0001		0.0 ± 0.3	-2.5 ; 1.0	0.97	0.31		0.1 ± 0.3	-3.3 ; 1.5	0.95	<0.0001		0.02 ± 0.04	-0.1 ; 0.2	0.98	<0.0001
	Colon			-3 ± 54	-654 ; 369	0.98	0.86		-0.1 ± 5.0	-39.8 ; 59.3	0.87	0.04		0.0 ± 2.5	-19.7 ; 26.2	0.91	0.99		-0.01 ± 0.05	-0.2 ; 0.3	0.98	0.05
	Duodenum			-2 ± 5	-23 ; 13	0.93	<0.0001		-0.1 ± 1.4	-7.9 ; 12.6	0.91	<0.05		0.0 ± 0.4	-2.9 ; 4.5	0.92	0.45		0.02 ± 0.10	-0.2 ; 1.3	0.96	<0.001
	Esophagus			0 ± 3	-22 ; 12	0.93	0.15		-0.1 ± 0.8	-8.6 ; 3.0	0.97	<0.01		0.0 ± 0.7	-5.7 ; 3.4	0.88	<0.01		0.00 ± 0.08	-1.0 ; 0.2	0.98	0.29
	Gallbladder			1 ± 4	-11 ; 30	0.94	<0.01		0.0 ± 0.4	-3.2 ; 4.3	0.94	0.89		0.1 ± 0.3	-0.7 ; 4.0	0.94	<0.001		0.0 ± 0.42	-3.2 ; 4.3	0.97	0.49
	Iliac arteries			1 ± 2	-5 ; 11	0.94	<0.0001		0.0 ± 1.0	-4.2 ; 10.0	0.95	0.14		NA	NA	NA	NA		0.00 ± 0.11	-1.3 ; 0.2	0.98	0.13
	Iliac veins			1 ± 3	-16 ; 10	0.96	<0.0001		-0.1 ± 1.3	-13.0 ; 8.9	0.93	0.03		0.0 ± 0.2	-1.6 ; 1.1	0.93	<0.001		0.00 ± 0.04	-0.2 ; 0.1	0.99	0.45
	Inferior vena cava			-4 ± 5	-17 ; 18	0.93	<0.0001		-0.2 ± 1.0	-7.8 ; 4.1	0.95	<0.01		-0.1 ± 0.6	-5.9 ; 1.3	0.96	0.83		0.00 ± 0.09	-1.3 ; 0.3	0.99	0.86
	Kidneys			-5 ± 13	-105 ; 53	0.98	<0.0001		-3.1 ± 9.1	-83.9 ; 10.7	0.97	<0.0001		-0.6 ± 5.1	-72.0 ; 25.9	0.97	<0.0001		-0.05 ± 0.15	-1.5 ; 0.7	0.99	<0.0001
	Liver			-26 ± 83	-930 ; 283	0.98	<0.0001		-0.1 ± 1.3	-8.5 ; 11.8	0.95	<0.001		0.0 ± 0.4	-3.5 ; 3.6	0.99	0.21		0.01 ± 0.04	-0.2 ; 0.4	1.00	<0.01
	Lungs			-42 ± 197	-1833 ; 36	0.95	0.55		-0.4 ± 1.1	-8.5 ; 2.6	0.97	<0.0001		-0.3 ± 1.1	-11.0 ; 1.4	0.94	<0.0001		-0.01 ± 0.07	-0.5 ; 0.1	0.93	0.32
	Muscles			29 ± 38	-284 ; 206	1.00	<0.0001		-1.8 ± 5.8	-52.4 ; 24.5	0.83	<0.0001		0.0 ± 0.7	-3.7 ; 5.4	0.91	0.86		-0.01 ± 0.03	-0.1 ; 0.1	0.97	<0.0001
	Myocardium			NA	NA	NA	NA		NA	NA	NA	NA		NA	NA	NA	NA		NA	NA	NA	NA
	Pancreas			-3 ± 6	-32 ; 16	0.94	<0.0001		-0.1 ± 0.6	-8.7 ; 2.1	0.94	<0.0001		0.0 ± 0.2	-0.8 ; 1.3	0.94	0.68		0.00 ± 0.05	-0.1 ; 0.2	0.99	0.81
	Portal Splenic veins			-1 ± 2	-6 ; 4	0.95	<0.0001		-0.1 ± 0.3	-2.9 ; 1.0	0.93	<0.0001		NA	NA	NA	NA		-0.09 ± 0.34	-2.9 ; 1.0	0.94	0.82
	Pulmonary artery			NA	NA	NA	NA		NA	NA	NA	NA		NA	NA	NA	NA		NA	NA	NA	NA
	Ribs			47 ± 11	7 ; 110	0.98	<0.0001		-0.2 ± 1.7	-21.1 ; 4.8	0.92	0.17		0.1 ± 0.5	-2.0 ; 6.3	0.96	<0.0001		0.01 ± 0.07	-0.7 ; 0.3	0.97	<0.0001
	Scapulae			-6 ± 9	-28 ; 46	0.89	<0.0001		0.0 ± 0.2	-2.0 ; 0.9	0.98	<0.001		0.1 ± 0.3	-0.5 ; 3.1	0.95	<0.0001		0.02 ± 0.04	-0.1 ; 0.2	0.98	<0.0001
	Skull			-31 ± 26	-118 ; 41	0.95	<0.0001		-0.6 ± 0.9	-5.1 ; 2.0	0.95	<0.0001		-0.7 ± 1.0	-4.2 ; 2.6	0.84	<0.0001		-0.16 ± 0.12	-0.6 ; 0.2	0.96	<0.0001
	Small bowel			13 ± 43	-376 ; 179	0.98	<0.0001		-0.6 ± 6.2	-80.8 ; 14.2	0.78	0.04		-0.1 ± 1.8	-23.6 ; 9.8	0.90	0.12		-0.01 ± 0.06	-0.2 ; 0.2	0.98	0.12
	Spine and Pelvis			25 ± 24	-100 ; 101	0.99	<0.0001		-1.7 ± 4.0	-22.7 ; 9.8	0.91	<0.0001		0.0 ± 0.5	-3.3 ; 2.5	0.97	0.90		0.00 ± 0.07	-0.5 ; 0.4	0.98	0.70
	Spleen			-7 ± 8	-74 ; 6	0.99	<0.0001		-0.2 ± 1.7	-12.5 ; 13.5	0.87	0.13		-0.1 ± 0.5	-5.6 ; 1.7	0.92	<0.01		0.01 ± 0.05	-0.2 ; 0.4	0.98	<0.0001
	Stomach			-10 ± 35	-562 ; 18	0.94	<0.0001		-0.1 ± 1.0	-15.6 ; 1.4	0.99	<0.01		0.0 ± 0.2	-1.4 ; 0.6	0.98	0.32		0.01 ± 0.06	-0.1 ; 0.3	0.99	0.05
	Thyroid			1 ± 3	-23 ; 8	0.87	<0.0001		0.0 ± 0.3	-2.0 ; 2.2	0.96	0.02		NA	NA	NA	NA		-0.04 ± 0.10	-0.9 ; 0.3	0.97	<0.0001
	Trachea			0 ± 1	-11 ; 4	0.95	<0.01		-0.2 ± 0.7	-5.7 ; 2.1	0.93	<0.0001		0.0 ± 0.2	-0.8 ; 1.5	0.86	<0.0001		-0.01 ± 0.05	-0.2 ; 0.1	0.98	0.15
	Ventricle left			NA	NA	NA	NA		NA	NA	NA	NA		NA	NA	NA	NA		NA	NA	NA	NA
	Ventricle right			NA	NA	NA	NA		NA	NA	NA	NA		NA	NA	NA	NA		NA	NA	NA	NA
	NA= not available
	mean ± sd(∆X): mean and standard-deviation of ∆X for all patients by VOI, p: paired samples Wilcoxon test
	In black: p<0.05; In blue: rS<0.80
