# Supplementary material for: Comparison of organ volumes and standardized uptake values in [18F]FDG‐PET/CT images using MOOSE and TotalSegmentator to segment CT images
Source: Med Phys. 2025 Sep 24;52(10):e70025. doi: 10.1002/mp.70025 (PMC12460933; doi:10.1002/mp.70025)
Supplement: Supplementary file 5 — Supporting information [file MP-52-0-s003.xlsx]

## Sheet: New_results_MOOSE_TS_nofast
	Table S-5. Comparison of the differences between MOOSE and TotalSegmentator whitout fast option (∆X(p,i) = X(p,i)MOOSE - X(p,i)TS) and the Spearman correlation coefficients (rS) for the common volumes of interest (VOI) with TS= TotalSegmentator, X= feature, p=patient and i=VOI.
	VOI			Volume (mL)					SUVmax					SUVpeak					SUVmean
				mean ± sd(∆X)	range	rS	p		mean ± sd(∆X)	range	rS	p		mean ± sd(∆X)	range	rS	p		mean ± sd(∆X)	range	rS	p
	Adrenal glands			0 ± 0	-3 ; 1	0.98	0.49		0.0 ± 0.3	-1.9 ; 1.5	0.97	0.45		NA	NA	NA	NA		0.00 ± 0.12	-0.7 ; 1.1	0.96	0.16
	Aorta			-9 ± 7	-41 : 5	0.99	<0.0001		-0.2 ± 0.9	-5.7 ; 2.1	0.94	<0.0001		-0.1 ± 0.3	-1.9 ; 1.2	0.95	<0.0001		-0.01 ± 0.04	-0.1 ; 0.1	0.99	<0.01
	Atrium left			2 ± 4	-20 ; 12	0.95	<0.0001		0.1 ± 0.6	-2.9 ; 3.4	1.00	<0.0001		0.0 ± 0.3	-2.5 ; 2.1	1.00	<0.05		0.00 ± 0.04	-0.2 ; 0.2	1.00	0.85
	Atrium right			-1 ± 6	-26 ; 20	0.93	0.27		0.0 ± 0.6	-3.7 ; 7.2	1.00	0.44		0.0 ± 0.2	-1.2 ; 3.4	1.00	0.30		-0.02 ± 0.06	-0.2 ; 0.4	1.00	<0.0001
	Bladder			-43 ± 64	-608 ; 0	0.68	<0.0001		-0.2 ± 1.3	-10.1 ; 6.2	1.00	<0.01		-0.4 ± 4.0	-44.4 ; 15.9	1.00	0.09		4.43 ± 5.93	-10.3 ; 43.1	0.98	<0.0001
	Brain			16 ± 18	-98 ; 50	0.99	<0.0001		0.0 ± 0.1	-1.2 ; 1.1	1.00	1.00		0.0 ± 0.1	-1.3 ; 0.3	1.00	0.68		-0.02 ± 0.06	-0.2 ; 0.2	1.00	<0.0001
	Clavicles			2 ± 2	-7 ; 20	0.97	<0.0001		0.0 ± 0.3	-2.5 ; 2.0	0.98	<0.01		0.0 ± 0.2	-3.0 ; 1.6	0.97	<0.0001		0.02 ± 0.05	-0.1 ; 0.2	0.99	<0.0001
	Colon			-15 ± 43	-336 ; 294	0.98	<0.0001		0.1 ± 3.2	-42.4 ; 13.6	0.90	0.52		0.1 ± 2.5	-29.7 ; 26.3	0.96	0.15		0.00 ± 0.04	-0.2 ; 0.3	0.99	0.80
	Duodenum			-1 ± 4	-16 ; 11	0.95	<0.01		-0.1 ± 1.4	-16.3 ; 8.7	0.90	0.16		0.0 ± 0.5	-2.2 ; 6.4	0.93	0.04		0.00 ± 0.07	-0.3 ; 0.4	0.95	0.10
	Esophagus			0 ± 2	-14 ; 7	0.97	0.07		-0.1 ± 0.5	-4.1 ; 2.6	0.97	0.13		0.0 ± 0.3	-1.5 ; 2.9	0.82	0.13		-0.01 ± 0.07	-0.8 ; 0.2	0.98	<0.05
	Gallbladder			1 ± 2	-6 ; 20	0.98	<0.0001		0.0 ± 0.2	-1.2 ; 1.7	0.95	0.37		0.0 ± 0.2	-0.7 ; 1.6	0.92	<0.01		0.01 ± 0.09	-0.4 ; 1.0	0.96	0.51
	Iliac arteries			0 ± 1	-7 ; 5	0.97	<0.0001		0.1 ± 0.9	-4.9 ; 8.3	0.97	0.55		NA	NA	NA	NA		0.00 ± 0.08	-0.9 ; 0.3	0.98	0.80
	Iliac veins			-1 ± 2	-7 ; 6	0.98	<0.0001		0.2 ± 1.1	-9.6 ; 1.6	0.93	0.10		-0.1 ± 0.4	-5.5 ; 0.6	0.89	<0.05		0.00 ± 0.05	-0.4 ; 0.1	0.99	0.86
	Inferior vena cava			-4 ± 3	-15 ; 12	0.98	<0.0001		-0.1 ± 0.7	-6.7 ; 1.4	0.93	0.29		0.0 ± 0.4	-5.9 ; 0.9	0.96	0.04		0.00 ± 0.06	-0.4 ; 0.2	0.99	0.36
	Kidneys			-1 ± 8	-50 : 39	0.99	0.70		-0.7 ± 4.0	-33.8 ; 14.1	0.98	<0.001		-0.1 ± 2.4	-23.1 ; 13.5	0.98	0.01		-0.03 ± 0.12	-1.3 ; 0.5	0.99	<0.0001
	Liver			-6 ± 53	-553 ; 519	0.99	<0.01		0.0 ± 1.2	-5.6 ; 15.1	0.96	0.21		0.0 ± 0.4	-3.5 ; 3.6	0.98	0.90		0.00 ± 0.04	-0.4 ; 0.2	1.00	0.73
	Lungs			-41 ± 184	-1643 ; 36	0.96	0.87		-0.2 ± 1.0	-8.5 ; 2.8	0.97	<0.0001		-0.3 ± 1.2	-11.0 ; 2.1	0.96	<0.0001		-0.01 ± 0.08	-0.7 ; 0.1	0.95	0.75
	Muscles			4 ± 25	-177 ; 190	1.00	<0.0001		-1.3 ± 4.8	-46.7 ; 17.0	0.96	<0.0001		0.0 ± 0.7	-4.8 ; 5.8	0.90	0.03		-0.01 ± 0.03	-0.1 ; 0.0	0.99	<0.0001
	Myocardium			2 ± 5	-16 ; 20	0.95	<0.0001		0.0 ± 0.7	-3.2 ; 10.7	1.00	0.45		NA	NA	NA	NA		-0.05 ± 0.16	-1.2 ; 0.4	1.00	<0.0001
	Pancreas			0 ± 4	-14 ; 20	0.97	0.44		0.0 ± 0.3	-1.8 ; 2.8	0.95	0.01		0.0 ± 0.2	-1.5 ; 2.1	0.94	0.64		0.00 ± 0.04	-0.1 ; 0.2	0.99	0.87
	Portal Splenic veins			-1 ± 1	-7 ; 3	0.96	<0.0001		-0.1 ± 0.3	-4.3 ; 0.9	0.93	<0.0001		NA	NA	NA	NA		0.03 ± 0.10	-0.3 ; 0.6	0.94	<0.0001
	Pulmonary artery			-5 ± 4	-27 ; 13	0.95	<0.0001		-0.2 ± 1.0	-8.1 ; 4.8	1.00	<0.0001		-0.1 ± 0.7	-9.4 ; 2.7	1.00	<0.0001		0.00 ± 0.07	-0.7 ; 0.1	0.98	0.41
	Ribs			49 ± 9	-2 ; 76	0.99	<0.0001		-0.1 ± 1.6	-21.1 ; 3.4	0.96	0.63		0.1 ± 0.5	-0.9 ; 6.9	0.96	0.05		0.01 ± 0.06	-0.4 ; 0.4	1.00	<0.01
	Scapulae			-5 ± 9	-24 ; 40	0.90	<0.0001		0.0 ± 0.2	-2.0 ; 1.3	0.98	<0.0001		0.1 ± 0.3	-0.5 ; 2.6	0.99	<0.0001		0.02 ± 0.04	-0.1 ; 0.1	0.99	<0.0001
	Skull			-20 ± 17	-82 ; 19	0.98	<0.0001		-0.3 ± 0.7	-2.7 ; 1.8	0.97	<0.0001		-0.6 ± 0.8	-3.4 ; 1.8	0.88	<0.0001		-0.14 ± 0.09	-0.4 ; 0.0	0.99	<0.0001
	Small bowel			8 ± 39	-233 ; 247	0.98	<0.0001		0.1 ± 3.7	-30.1 ; 18.6	0.83	0.72		0.0 ± 0.7	-2.7 ; 6.7	0.93	0.08		-0.02 ± 0.05	-0.2 ; 0.1	0.98	<0.0001
	Spine and Pelvis			18 ± 17	-45 ; 85	1.00	<0.0001		-1.2 ± 3.3	-24.6 ; 6.6	0.93	<0.0001		0.0 ± 0.5	-3.4 : 2.3	0.98	0.92		0.00 ± 0.07	-0.4 ; 0.5	1.00	0.96
	Spleen			0 ± 3	-19 ; 22	1.00	<0.01		0.3 ± 1.4	-2.9 ; 21.6	0.85	<0.0001		0.0 ± 0.2	-0.7 ; 2.0	0.93	<0.001		0.00 ± 0.03	-0.1 ; 0.1	0.98	0.22
	Stomach			-5 ± 27	-431 ; 26	0.96	<0.0001		0.0 ± 0.4	-6.6 ; 1.4	0.99	0.36		0.0 ± 0.3	-3.0 ; 0.5	0.99	0.37		0.00 ± 0.05	-0.1 ; 0.3	0.99	0.61
	Thyroid			2 ± 2	-4 ; 8	0.92	<0.0001		0.0 ± 0.3	-2.0 ; 2.6	0.95	<0.001		NA	NA	NA	NA		-0.05 ± 0.11	-1.1 ; 0.2	0.98	<0.0001
	Trachea			0 ± 1	-7 ; 2	0.95	0.37		0.0 ± 0.5	-2.6 ; 4.3	0.92	0.71		0.0 ± 0.4	-1.0 ; 1.3	0.80	0.02		0.00 ± 0.04	-0.1 ; 0.1	0.98	0.64
	Ventricle left			1 ± 4	-13 ; 15	0.97	<0.0001		0.0 ± 0.5	-1.0 ; 7.9	1.00	0.56		0.1 ± 0.4	-1.2 ; 5.4	1.00	0.46		0.00 ± 0.09	-0.4 ; 0.6	1.00	0.34
	Ventricle right			8 ± 6	-18 ; 30	0.96	<0.0001		0.1 ± 0.6	-2.9 ; 3.5	1.00	<0.001		0.0 ± 0.5	-1.2 ; 3.9	1.00	<0.01		0.00 ± 0.10	-0.4 ; 0.5	1.00	0.04
	NA= not available
	mean ± sd(∆X): mean and standard-deviation of ∆X for all patients by VOI, p: paired samples Wilcoxon test
	In black: p<0.05 ; In blue: rS<0.80
